# Supplementary material for: Dynamics of antimicrobial resistance in intestinal Escherichia coli from children in community settings in South Asia and sub-Saharan Africa
Source: Nat Microbiol. 2018 Aug 20;3(9):1063–73. doi: 10.1038/s41564-018-0217-4 (PMC6787116; doi:10.1038/s41564-018-0217-4)
Supplement: Supplementary file 3 — Details of 185 isolates of atypical enteropathogenic E. coli analysed in this study. [file 41564_2018_217_MOESM3_ESM.xlsx]

## Sheet: Sheet1
Supplementary Table 1: Details of 185 isolates of atypical enteropathogenic E. coli analysed in this study
Strain	GEMS	ERS*	Country	CC	CG	Region
7553_7_62	503947	ERS085431	India	Control	CG29	Asia
7553_7_63	505393	ERS085432	India	Control	CG10	Asia
7553_7_64	505513	ERS085433	India	Control	CG29	Asia
7553_7_65	401480	ERS085434	Kenya	Case	rare	East Africa
7553_7_66	200781	ERS085435	Mali	Control	CG10	West Africa
7553_7_67	202521	ERS085436	Mali	Control	rare	West Africa
7553_7_68	203470	ERS085437	Mali	Control	rare	West Africa
7553_7_69	204263	ERS085438	Mali	Control	CG328	West Africa
7553_7_70	402138	ERS085439	Kenya	Control	CG328	East Africa
7553_7_71	503537	ERS085440	India	Control	rare	Asia
7748_7_1	100269	ERS085334	Gambia	Case	CG29	West Africa
7748_7_10	201534	ERS085343	Mali	Case	rare	West Africa
7748_7_11	202423	ERS085344	Mali	Case	CG517	West Africa
7748_7_12	202443	ERS085345	Mali	Case	CG517	West Africa
7748_7_13	202453	ERS085346	Mali	Case	CG517	West Africa
7748_7_14	202833	ERS085347	Mali	Case	rare	West Africa
7748_7_15	202973	ERS085348	Mali	Case	CG10	West Africa
7748_7_16	204302	ERS085349	Mali	Case	rare	West Africa
7748_7_17	300086	ERS085350	Mozambique	Case	CG29	East Africa
7748_7_18	300711	ERS085351	Mozambique	Case	CG517	East Africa
7748_7_19	300795	ERS085352	Mozambique	Case	rare	East Africa
7748_7_2	100554	ERS085335	Gambia	Case	CG335	West Africa
7748_7_20	402048	ERS085353	Kenya	Case	rare	East Africa
7748_7_21	402099	ERS085354	Kenya	Case	CG40	East Africa
7748_7_22	402248	ERS085355	Kenya	Case	CG301	East Africa
7748_7_23	402654	ERS085356	Kenya	Case	CG517	East Africa
7748_7_24	402770	ERS085357	Kenya	Case	CG29	East Africa
7748_7_26	403308	ERS085359	Kenya	Case	CG29	East Africa
7748_7_27	500275	ERS085360	India	Case	rare	Asia
7748_7_28	500618	ERS085361	India	Case	CG335	Asia
7748_7_29	500858	ERS085362	India	Case	rare	Asia
7748_7_3	100600	ERS085336	Gambia	Case	CG121	West Africa
7748_7_30	500864	ERS085363	India	Case	CG517	Asia
7748_7_31	501029	ERS085364	India	Case	CG328	Asia
7748_7_32	503028	ERS085365	India	Case	CG301	Asia
7748_7_33	503225	ERS085366	India	Case	rare	Asia
7748_7_34	503459	ERS085367	India	Case	rare	Asia
7748_7_35	503662	ERS085368	India	Case	CG517	Asia
7748_7_36	504225	ERS085369	India	Case	rare	Asia
7748_7_37	504300	ERS085370	India	Case	CG328	Asia
7748_7_39	504647	ERS085372	India	Case	rare	Asia
7748_7_4	102298	ERS085337	Gambia	Case	CG517	West Africa
7748_7_40	504821	ERS085373	India	Case	CG517	Asia
7748_7_41	504888	ERS085374	India	Case	rare	Asia
7748_7_42	602370	ERS085375	Bangladesh	Case	CG10	Asia
7748_7_47	703258	ERS085380	Pakistan	Case	CG328	Asia
7748_7_48	703975	ERS085381	Pakistan	Case	CG29	Asia
7748_7_5	102328	ERS085338	Gambia	Case	CG517	West Africa
7748_7_6	102485	ERS085339	Gambia	Case	rare	West Africa
7748_7_7	200135	ERS085340	Mali	Case	rare	West Africa
7748_7_8	200439	ERS085341	Mali	Case	CG10	West Africa
7748_7_9	201214	ERS085342	Mali	Case	CG29	West Africa
7790_1_49	200708	ERS085382	Mali	Case	CG301	West Africa
7790_1_50	200758	ERS085383	Mali	Case	CG335	West Africa
7790_1_51	201381	ERS085384	Mali	Case	CG378	West Africa
7790_1_52	400549	ERS085385	Kenya	Case	CG328	East Africa
7790_1_53	400654	ERS085386	Kenya	Case	rare	East Africa
7790_1_54	400714	ERS085387	Kenya	Case	CG10	East Africa
7790_1_56	400998	ERS085389	Kenya	Case	rare	East Africa
7790_1_57	401250	ERS085390	Kenya	Case	rare	East Africa
7790_1_58	401596	ERS085391	Kenya	Case	CG121	East Africa
7790_1_59	401886	ERS085392	Kenya	Case	CG517	East Africa
7790_1_60	401938	ERS085393	Kenya	Case	rare	East Africa
7790_1_61	402074	ERS085394	Kenya	Case	CG40	East Africa
7790_1_62	402480	ERS085395	Kenya	Case	CG121	East Africa
7790_1_63	402743	ERS085396	Kenya	Case	CG378	East Africa
7790_1_67	403726	ERS085400	Kenya	Case	CG301	East Africa
7790_1_68	503238	ERS085401	India	Case	CG517	Asia
7790_1_69	503891	ERS085402	India	Case	CG378	Asia
7790_1_70	504005	ERS085403	India	Case	CG517	Asia
7790_1_71	702745	ERS085404	Pakistan	Case	CG335	Asia
7790_1_72	702890	ERS085405	Pakistan	Case	rare	Asia
7790_1_73	702898	ERS085406	Pakistan	Case	CG121	Asia
7790_1_74	100383	ERS085407	Gambia	Control	CG517	West Africa
7790_1_75	102010	ERS085408	Gambia	Control	CG10	West Africa
7790_1_76	102014	ERS085409	Gambia	Control	CG10	West Africa
7790_1_77	102366	ERS085410	Gambia	Control	CG301	West Africa
7790_1_79	200456	ERS085412	Mali	Control	CG40	West Africa
7790_1_80	200959	ERS085413	Mali	Control	CG29	West Africa
7790_1_81	201191	ERS085414	Mali	Control	CG517	West Africa
7790_1_82	201488	ERS085415	Mali	Control	CG301	West Africa
7790_1_83	201589	ERS085416	Mali	Control	CG301	West Africa
7790_1_84	202317	ERS085417	Mali	Control	CG10	West Africa
7790_1_85	202621	ERS085418	Mali	Control	CG29	West Africa
7790_1_86	300812	ERS085419	Mozambique	Control	CG10	East Africa
7790_1_87	300814	ERS085420	Mozambique	Control	CG10	East Africa
7790_1_88	400897	ERS085421	Kenya	Control	CG29	East Africa
7790_1_89	401177	ERR137822	Kenya	Control	CG517	East Africa
7790_1_90	401174	ERS085423	Kenya	Control	CG10	East Africa
7790_1_91	401709	ERS085424	Kenya	Control	CG121	East Africa
7790_1_92	402058	ERS085425	Kenya	Control	CG517	East Africa
7790_1_93	402097	ERS085426	Kenya	Control	rare	East Africa
7790_1_94	402227	ERS085427	Kenya	Control	CG29	East Africa
7790_1_95	500197	ERS085428	India	Control	CG517	Asia
7790_1_96	503130	ERS085429	India	Control	CG328	Asia
8205_3_1	200499	ERS139198	Mali	Case	rare	West Africa
8205_3_10	402635	ERS139207	Kenya	Control	CG29	East Africa
8205_3_11	402924	ERS139208	Kenya	Control	rare	East Africa
8205_3_12	403066	ERS139209	Kenya	Control	CG328	East Africa
8205_3_14	403728	ERS139211	Kenya	Control	CG301	East Africa
8205_3_17	500989	ERS139214	India	Control	rare	Asia
8205_3_18	503331	ERS139215	India	Control	CG29	Asia
8205_3_19	504180	ERS139216	India	Control	CG29	Asia
8205_3_2	202387	ERS139199	Mali	Case	CG378	West Africa
8205_3_20	504324	ERS139217	India	Control	CG328	Asia
8205_3_21	504528	ERS139218	India	Control	CG517	Asia
8205_3_22	504718	ERS139219	India	Control	CG3	Asia
8205_3_23	505148	ERS139220	India	Control	CG121	Asia
8205_3_24	505545	ERS139221	India	Control	CG328	Asia
8205_3_25	602206	ERS139222	Bangladesh	Control	CG517	Asia
8205_3_26	700851	ERS139223	Pakistan	Control	CG378	Asia
8205_3_27	702328	ERS139224	Pakistan	Control	CG40	Asia
8205_3_28	702566	ERS139225	Pakistan	Control	CG328	Asia
8205_3_29	100446	ERS139226	Gambia	Control	CG335	West Africa
8205_3_3	200232	ERS139200	Mali	Control	CG517	West Africa
8205_3_30	400896	ERS139227	Kenya	Control	CG328	East Africa
8205_3_31	401082	ERS139228	Kenya	Control	CG10	East Africa
8205_3_32	401363	ERS139229	Kenya	Control	rare	East Africa
8205_3_33	402078	ERS139230	Kenya	Control	CG328	East Africa
8205_3_34	402403	ERS139231	Kenya	Control	rare	East Africa
8205_3_35	402798	ERS139232	Kenya	Control	CG121	East Africa
8205_3_36	402837	ERS139233	Kenya	Control	CG121	East Africa
8205_3_37	402898	ERS139234	Kenya	Control	CG29	East Africa
8205_3_38	702791	ERS139235	Pakistan	Control	CG517	Asia
8205_3_39	702797	ERS139236	Pakistan	Control	CG3	Asia
8205_3_4	200696	ERS139201	Mali	Control	CG517	West Africa
8205_3_40	703108	ERS139237	Pakistan	Control	rare	Asia
8205_3_41	703128	ERS139238	Pakistan	Control	rare	Asia
8205_3_42	703753	ERS139239	Pakistan	Control	CG29	Asia
8205_3_44	703273	ERS139241	Pakistan	Control	rare	Asia
8205_3_45	103151	ERS139242	Gambia	Case	CG10	West Africa
8205_3_46	300073	ERS139243	Mozambique	Case	CG328	East Africa
8205_3_47	402605	ERS139244	Kenya	Case	CG328	East Africa
8205_3_48	501016	ERS139245	India	Case	CG378	Asia
8205_3_49	503023	ERS139246	India	Case	CG378	Asia
8205_3_5	202374	ERS139202	Mali	Control	CG517	West Africa
8205_3_50	503256	ERS139247	India	Case	CG517	Asia
8205_3_51	302082	ERS139248	Mozambique	Case	CG328	East Africa
8205_3_52	401352	ERS139249	Kenya	Case	rare	East Africa
8205_3_53	401686	ERS139250	Kenya	Case	CG10	East Africa
8205_3_54	401907	ERS139251	Kenya	Case	CG121	East Africa
8205_3_55	402696	ERS139252	Kenya	Case	rare	East Africa
8205_3_56	402767	ERS139253	Kenya	Case	CG121	East Africa
8205_3_57	402794	ERS139254	Kenya	Case	CG301	East Africa
8205_3_58	402842	ERS139255	Kenya	Case	CG328	East Africa
8205_3_59	403523	ERS139256	Kenya	Case	rare	East Africa
8205_3_6	202474	ERS139203	Mali	Control	CG517	West Africa
8205_3_60	500094	ERS139257	India	Case	CG29	Asia
8205_3_61	500095	ERS139258	India	Case	CG517	Asia
8205_3_62	703063	ERS139259	Pakistan	Case	CG121	Asia
8205_3_63	302613	ERS139260	Mozambique	Control	rare	East Africa
8205_3_64	302619	ERS139261	Mozambique	Control	rare	East Africa
8205_3_65	302701	ERS139262	Mozambique	Control	CG40	East Africa
8205_3_66	500193	ERS139263	India	Control	CG517	Asia
8205_3_67	700149	ERS139264	Pakistan	Control	CG29	Asia
8205_3_68	700863	ERS139265	Pakistan	Control	CG517	Asia
8205_3_69	201350	ERS139266	Mali	Control	rare	West Africa
8205_3_7	302302	ERS139204	Mozambique	Control	CG40	East Africa
8205_3_70	302700	ERS139267	Mozambique	Control	CG10	East Africa
8205_3_71	302710	ERS139268	Mozambique	Control	rare	East Africa
8205_3_72	503320	ERS139269	India	Control	rare	Asia
8205_3_74	500407	ERS139271	India	Case	CG328	Asia
8205_3_75	504540	ERS139272	India	Control	CG517	Asia
8205_3_76	500007	ERS139273	India	Case	CG328	Asia
8205_3_77	503854	ERS139274	India	Case	CG517	Asia
8205_3_78	302551	ERS139275	Mozambique	Case	rare	East Africa
8205_3_79	302544	ERS139276	Mozambique	Case	rare	East Africa
8205_3_8	401553	ERS139205	Kenya	Control	CG3	East Africa
8205_3_80	401529	ERS139277	Kenya	Control	CG29	East Africa
8205_3_81	603423	ERS139278	Bangladesh	Case	CG301	Asia
8205_3_9	402617	ERS139206	Kenya	Control	rare	East Africa
8205_8_70	400871	ERS150902	Kenya	Control	CG40	East Africa
8205_8_71	400792	ERS150870	Kenya	Case	rare	East Africa
8205_8_72	402077	ERS150871	Kenya	Control	CG378	East Africa
8205_8_73	401436	ERS150903	Kenya	Control	CG40	East Africa
8205_8_74	500830	ERS150873	India	Case	rare	Asia
8205_8_75	503969	ERS150874	India	Control	CG378	Asia
8205_8_76	303212	ERS150986	Mozambique	Control	CG121	East Africa
8205_8_77	100788-1A	ERS150876	Gambia	Case	CG29	West Africa
8205_8_79	500297-1	ERS150905	India	Case	CG40	Asia
8205_8_81	702074-2	ERS150880	Pakistan	Unknown	CG121	Asia
8205_8_82	203092-3A	ERS150906	Mali	Control	rare	West Africa
8205_8_83	203092-3B	ERS150882	Mali	Control	rare	West Africa
8205_8_84	302583-2A	ERS150883	Mozambique	Unknown	rare	East Africa
8205_8_85	302583-2B	ERS150987	Mozambique	Unknown	CG328	East Africa
* NCBI Accession no.
CC, case/control status of the GEMS patient from which the aEPEC strain was isolated
CG, clonal group
