# Supplementary material for: Dynamics of antimicrobial resistance in intestinal Escherichia coli from children in community settings in South Asia and sub-Saharan Africa
Source: Nat Microbiol. 2018 Aug 20;3(9):1063–73. doi: 10.1038/s41564-018-0217-4 (PMC6787116; doi:10.1038/s41564-018-0217-4)
Supplement: Supplementary file 4 — Antimicrobial susceptibility profiles of all isolates, inferred from VITEK and agar plate dilution methods. [file 41564_2018_217_MOESM4_ESM.xlsx]

## Sheet: GEMS_Pheno_070716_RIS_meta_aEPE
Supplementary Table 3: Antimicrobial susceptibility profiles of all isolates, inferred from VITEK and agar plate dilution methods.
Strain	Ampicillin	Ceftazidime	Ceftriaxone	Cefepime	Meropenem	Streptomycin	Gentamicin	Tobramycin	Amikacin	Trimethoprim	Trimethoprim/ Sulphamethoxazole	Nitrofurantoin	Chloramphenicol	Azithromycin	Tetracycline	Norfloxacin	Ciprofloxacin
7553_7_62	r	s	s	s	s	r	s	s	s	r	r	s	r	r	r	r	s
7553_7_63	s	s	s	s	s	s	s	s	s	s	s	s	s	s	s	s	s
7553_7_64	r	s	s	s	s	r	s	s	s	r	r	s	r	s	r	i	s
7553_7_65	r	s	s	s	s	s	s	s	s	r	r	s	s	s	s	s	s
7553_7_66	s	s	s	s	s	s	s	s	s	s	s	s	s	s	r	s	s
7553_7_67	s	s	s	s	s	s	s	s	s	s	s	s	s	s	s	s	s
7553_7_68	s	s	s	s	s	r	s	s	s	s	s	s	s	s	r	s	s
7553_7_69	s	s	s	s	s	s	s	s	s	s	s	s	s	s	r	s	s
7553_7_70	r	s	s	s	s	r	s	s	s	r	r	s	s	s	r	s	s
7553_7_71	r	s	s	s	s	s	s	s	s	s	s	s	s	r	r	r	s
7748_7_1	s	s	s	s	s	s	s	s	s	s	s	s	s	s	s	s	s
7748_7_10	r	s	s	s	s	s	s	s	s	s	s	s	s	s	s	s	s
7748_7_11	r	s	s	s	s	r	s	s	s	r	r	s	r	s	r	s	s
7748_7_12	r	s	s	s	s	s	s	s	s	r	r	s	s	s	r	s	s
7748_7_13	r	s	s	s	s	r	s	s	s	r	r	s	s	s	r	s	s
7748_7_14	r	s	s	s	s	r	s	s	s	r	r	s	s	s	r	s	s
7748_7_15	r	s	s	s	s	r	s	s	s	r	r	s	s	s	r	s	s
7748_7_16	r	s	s	s	s	r	s	s	s	r	r	s	s	s	r	s	s
7748_7_17	s	s	s	s	s	s	s	s	s	r	r	s	s	s	s	s	s
7748_7_18	r	s	s	s	s	r	s	s	s	r	r	s	s	r	s	s	s
7748_7_19	r	s	s	s	s	s	s	s	s	r	r	s	s	s	r	s	s
7748_7_2	r	s	s	s	s	r	s	s	s	r	r	s	s	s	r	s	s
7748_7_20	r	s	s	s	s	r	s	s	s	r	r	s	s	s	r	s	s
7748_7_21	r	s	s	s	s	r	s	s	s	r	r	s	s	s	r	s	s
7748_7_22	r	s	s	s	s	r	s	s	s	r	r	s	s	s	r	s	s
7748_7_23	r	s	s	s	s	s	s	s	s	r	r	s	s	s	r	s	s
7748_7_24	s	s	s	s	s	s	s	s	s	r	r	s	s	s	s	s	s
7748_7_26	s	s	s	s	s	s	s	s	s	r	r	s	s	s	r	s	s
7748_7_27	s	s	s	s	s	s	s	s	s	s	s	s	s	s	s	s	s
7748_7_28	r	s	s	s	s	s	i	r	s	r	r	s	r	s	s	r	r
7748_7_29	r	s	s	s	s	s	r	r	s	s	s	s	s	s	s	r	r
7748_7_3	s	s	s	s	s	s	s	s	s	s	s	s	s	s	s	s	s
7748_7_30	s	s	s	s	s	s	s	s	s	s	s	s	s	s	s	s	s
7748_7_31	r	s	s	s	s	s	s	s	s	s	s	s	s	s	s	s	s
7748_7_32	r	s	s	s	s	s	s	s	s	r	s	s	r	s	r	r	r
7748_7_33	s	s	s	s	s	s	s	s	s	s	s	s	s	r	s	r	s
7748_7_34	s	s	s	s	s	s	s	s	s	r	r	s	r	r	r	r	r
7748_7_35	r	r	r	r	s	s	s	s	s	s	s	s	s	s	s	s	s
7748_7_36	r	s	s	s	s	s	s	s	s	r	r	s	s	s	s	r	s
7748_7_37	r	r	r	r	s	s	s	s	s	s	s	s	s	s	s	r	s
7748_7_39	r	s	s	s	s	s	r	r	s	r	r	s	s	r	r	r	r
7748_7_4	r	s	s	s	s	r	s	s	s	r	r	s	s	s	r	s	s
7748_7_40	s	s	s	s	s	s	s	s	s	s	s	s	s	s	s	s	s
7748_7_41	r	s	s	s	s	s	r	r	s	s	s	s	s	s	s	r	r
7748_7_42	r	s	s	s	s	r	s	s	s	r	r	s	s	s	r	s	s
7748_7_47	s	s	s	s	s	s	s	s	s	s	s	s	s	s	s	s	s
7748_7_48	r	s	s	s	s	r	s	s	s	r	r	s	r	s	r	s	s
7748_7_5	s	s	s	s	s	s	s	s	s	s	s	s	s	s	s	r	s
7748_7_6	s	s	s	s	s	s	s	s	s	s	s	s	s	s	s	s	s
7748_7_7	r	s	s	s	s	s	s	s	s	r	r	s	s	s	r	r	s
7748_7_8	r	s	s	s	s	r	s	s	s	r	r	s	s	s	r	s	s
7748_7_9	s	s	s	s	s	s	s	s	s	s	s	s	s	s	s	s	s
7790_1_49	r	s	s	s	s	r	s	s	s	r	r	s	s	s	r	s	s
7790_1_50	r	s	s	s	s	r	s	s	s	r	r	s	r	s	r	s	s
7790_1_51	s	s	s	s	s	s	s	s	s	r	r	s	r	s	s	s	s
7790_1_52	r	s	s	s	s	r	s	s	s	r	r	s	s	s	r	s	s
7790_1_53	s	s	s	s	s	s	s	s	s	s	s	s	s	s	s	s	s
7790_1_54	r	s	s	s	s	r	s	s	s	r	r	s	s	s	r	s	s
7790_1_56	r	s	s	s	s	r	s	s	s	r	r	s	s	s	r	s	s
7790_1_57	r	s	s	s	s	s	s	s	s	r	r	s	s	s	r	s	s
7790_1_58	r	s	s	s	s	r	s	s	s	r	r	s	s	s	r	s	s
7790_1_59	r	s	s	s	s	r	s	s	s	r	r	s	s	s	r	s	s
7790_1_60	r	s	s	s	s	r	s	s	s	r	r	s	s	s	r	s	s
7790_1_61	r	s	s	s	s	r	s	s	s	r	r	s	s	s	r	s	s
7790_1_62	r	s	s	s	s	r	s	s	s	r	r	s	s	s	r	s	s
7790_1_63	r	s	s	s	s	r	s	s	s	r	r	s	r	s	r	s	s
7790_1_67	r	s	s	s	s	r	s	s	s	r	r	s	r	s	r	s	s
7790_1_68	s	s	s	s	s	s	s	s	s	s	s	s	s	s	s	s	s
7790_1_69	s	s	s	s	s	s	s	s	s	r	r	s	r	s	s	s	s
7790_1_70	r	s	s	s	s	s	s	s	s	r	r	s	s	s	r	s	s
7790_1_71	r	s	s	s	s	r	s	s	s	r	r	s	s	s	r	r	s
7790_1_72	r	s	s	s	s	r	s	s	s	r	r	s	s	s	s	r	s
7790_1_73	r	s	s	s	s	s	s	s	s	s	s	s	s	r	s	s	s
7790_1_74	r	s	s	s	s	r	s	s	s	r	r	s	s	s	r	s	s
7790_1_75	r	s	s	s	s	r	s	s	s	r	r	s	s	s	r	s	s
7790_1_76	s	s	s	s	s	s	s	s	s	r	r	s	s	s	s	s	s
7790_1_77	r	s	s	s	s	r	s	s	s	r	r	s	s	s	r	s	s
7790_1_79	r	s	s	s	s	s	s	s	s	s	s	s	s	s	r	s	s
7790_1_80	r	s	s	s	s	s	s	s	s	r	r	s	s	s	r	s	s
7790_1_81	r	s	s	s	s	r	s	s	s	r	r	s	s	s	r	s	s
7790_1_82	r	s	s	s	s	r	s	s	s	r	r	s	s	s	r	s	s
7790_1_83	r	s	s	s	s	r	s	s	s	r	r	s	s	s	r	s	s
7790_1_84	r	s	s	s	s	s	s	s	s	r	s	s	s	s	r	s	s
7790_1_85	r	s	s	s	s	s	s	s	s	r	r	s	s	s	r	s	s
7790_1_86	r	s	s	s	s	r	s	s	s	r	r	s	s	s	r	s	s
7790_1_87	r	s	s	s	s	r	s	s	s	r	r	s	s	s	r	s	s
7790_1_88	s	s	s	s	s	r	s	s	s	r	r	s	s	s	r	s	s
7790_1_89	r	s	s	s	s	s	s	s	s	r	r	s	s	s	s	s	s
7790_1_90	r	s	s	s	s	r	s	s	s	r	r	s	s	s	r	s	s
7790_1_91	r	s	s	s	s	r	s	s	s	r	r	s	s	s	r	s	s
7790_1_92	r	s	s	s	s	s	s	s	s	r	r	s	s	s	r	s	s
7790_1_93	s	s	s	s	s	s	s	s	s	r	r	s	s	s	s	s	s
7790_1_94	s	s	s	s	s	r	s	s	s	r	r	s	s	s	r	s	s
7790_1_95	s	s	s	s	s	s	s	s	s	s	s	s	s	s	s	s	s
7790_1_96	r	s	s	s	s	s	s	s	s	r	r	s	s	s	s	s	s
8205_3_1	s	s	s	s	s	s	s	s	s	s	s	s	s	s	s	s	s
8205_3_10	s	s	s	s	s	s	s	s	s	r	r	s	s	s	s	s	s
8205_3_11	s	s	s	s	s	s	s	s	s	s	s	s	s	s	s	s	s
8205_3_12	r	s	s	s	s	r	s	s	s	r	r	s	s	s	s	s	s
8205_3_14	r	s	s	s	s	s	s	s	s	r	r	s	r	s	s	s	s
8205_3_17	r	r	r	s	s	s	s	s	s	s	s	s	r	s	r	r	s
8205_3_18	s	s	s	s	s	s	s	s	s	r	r	s	s	s	s	r	s
8205_3_19	s	s	s	s	s	s	s	s	s	s	s	s	s	s	s	s	s
8205_3_2	r	s	s	s	s	s	s	s	s	r	r	s	r	s	r	s	s
8205_3_20	s	s	s	s	s	s	s	s	s	s	s	s	s	s	s	r	s
8205_3_21	r	s	s	s	s	s	s	s	s	r	r	s	s	s	r	s	s
8205_3_22	r	s	s	s	s	s	s	s	s	r	r	s	s	s	r	s	s
8205_3_23	s	s	s	s	s	s	s	s	s	s	s	s	s	s	s	i	s
8205_3_24	s	s	s	s	s	s	s	s	s	r	r	s	s	s	s	s	s
8205_3_25	r	s	s	s	s	s	s	s	s	s	s	s	s	s	s	r	s
8205_3_26	r	s	s	s	s	s	s	s	s	s	s	s	s	s	s	s	s
8205_3_27	s	s	s	s	s	s	s	s	s	s	s	s	s	s	s	s	s
8205_3_28	r	s	s	s	s	s	s	s	s	r	r	s	s	s	r	r	s
8205_3_29	r	s	s	s	s	r	s	s	s	r	r	s	s	s	r	s	s
8205_3_3	s	s	s	s	s	r	s	s	s	r	r	s	s	s	r	s	s
8205_3_30	r	s	s	s	s	r	s	s	s	r	r	s	s	s	r	s	s
8205_3_31	r	s	s	s	s	r	s	s	s	r	r	s	s	s	r	s	s
8205_3_32	r	s	s	s	s	r	s	s	s	r	r	s	s	s	r	s	s
8205_3_33	r	s	s	s	s	r	s	s	s	r	r	s	s	s	s	s	s
8205_3_34	r	s	s	s	s	s	s	s	s	r	r	s	s	s	s	s	s
8205_3_35	r	s	s	s	s	r	s	s	s	r	r	s	s	s	r	s	s
8205_3_36	r	s	s	s	s	r	s	s	s	r	r	s	s	s	r	s	s
8205_3_37	s	s	s	s	s	s	s	s	s	s	s	s	s	s	s	s	s
8205_3_38	s	s	s	s	s	s	s	s	s	s	s	s	s	s	s	s	s
8205_3_39	s	s	s	s	s	s	s	s	s	s	s	s	s	s	s	s	s
8205_3_4	r	s	s	s	s	r	s	s	s	r	r	s	s	s	r	s	s
8205_3_40	r	s	s	s	s	r	s	s	s	r	r	s	r	r	r	s	s
8205_3_41	r	r	r	s	s	r	s	s	s	r	r	s	s	s	r	r	s
8205_3_42	s	s	s	s	s	r	s	s	s	r	r	s	s	s	r	s	s
8205_3_44	s	s	s	s	s	s	s	s	s	s	s	s	s	s	s	s	s
8205_3_45	r	s	s	s	s	r	s	s	s	r	r	s	s	s	r	s	s
8205_3_46	s	s	s	s	s	s	s	s	s	s	s	s	s	s	s	s	s
8205_3_47	r	s	s	s	s	r	s	s	s	r	r	s	s	s	s	s	s
8205_3_48	r	s	s	s	s	s	s	s	s	r	r	s	r	s	s	s	s
8205_3_49	s	s	s	s	s	s	s	s	s	r	r	s	r	s	s	s	s
8205_3_5	s	s	s	s	s	s	s	s	s	s	s	s	s	s	s	s	s
8205_3_50	r	s	s	s	s	s	s	s	s	r	r	s	s	s	r	s	s
8205_3_51	r	s	s	s	s	s	s	s	s	r	r	s	s	s	s	s	s
8205_3_52	r	s	s	s	s	r	s	s	s	r	r	s	s	s	r	s	s
8205_3_53	r	s	s	s	s	r	s	s	s	r	r	s	s	s	r	s	s
8205_3_54	r	s	s	s	s	r	s	s	s	r	r	s	s	s	s	s	s
8205_3_55	s	s	s	s	s	s	s	s	s	r	r	s	s	s	s	s	s
8205_3_56	r	s	s	s	s	r	s	s	s	r	r	s	s	s	r	s	s
8205_3_57	r	s	s	s	s	r	s	s	s	r	r	s	s	s	r	s	s
8205_3_58	r	s	s	s	s	r	s	s	s	r	r	s	s	s	r	s	s
8205_3_59	r	s	s	s	s	s	s	s	s	s	s	s	s	s	s	s	s
8205_3_6	s	s	s	s	s	s	s	s	s	s	s	s	s	s	s	s	s
8205_3_60	r	s	s	s	s	r	s	s	s	r	r	s	r	s	r	r	s
8205_3_61	s	s	s	s	s	s	s	s	s	s	s	s	s	s	s	s	s
8205_3_62	r	r	r	s	s	r	s	s	s	r	r	s	s	s	r	r	s
8205_3_63	r	s	s	s	s	r	s	s	s	r	r	s	s	s	r	s	s
8205_3_64	s	s	s	s	s	s	s	s	s	s	s	s	s	s	s	s	s
8205_3_65	s	s	s	s	s	s	s	s	s	s	s	s	s	s	s	s	s
8205_3_66	r	s	s	s	s	s	s	s	s	r	r	s	s	s	r	s	s
8205_3_67	r	s	s	s	s	r	s	s	s	r	r	s	s	s	r	i	s
8205_3_68	s	s	s	s	s	s	s	s	s	s	s	s	s	s	s	s	s
8205_3_69	r	s	s	s	s	s	s	s	s	s	s	s	s	s	r	s	s
8205_3_7	s	s	s	s	s	s	s	s	s	s	s	s	s	s	s	s	s
8205_3_70	r	s	s	s	s	r	s	s	s	r	r	s	s	s	r	s	s
8205_3_71	s	s	s	s	s	s	s	s	s	s	s	s	s	s	s	s	s
8205_3_72	r	s	s	s	s	s	r	r	s	r	r	s	s	r	r	r	r
8205_3_74	s	s	s	s	s	s	s	s	s	s	s	s	s	s	s	s	s
8205_3_75	r	s	s	s	s	s	s	s	s	r	r	s	s	s	r	s	s
8205_3_76	r	s	s	s	s	s	s	s	s	s	s	s	s	s	s	s	s
8205_3_77	r	s	s	s	s	s	s	s	s	s	s	s	s	r	s	r	s
8205_3_78	r	s	s	s	s	r	s	s	s	r	r	s	s	s	r	s	s
8205_3_79	r	s	s	s	s	s	s	s	s	s	s	s	s	s	s	s	s
8205_3_8	s	s	s	s	s	s	s	s	s	s	s	s	s	s	s	s	s
8205_3_80	s	s	s	s	s	s	s	s	s	r	r	s	s	s	s	s	s
8205_3_81	r	s	s	s	s	r	s	s	s	r	r	s	r	r	r	r	r
8205_3_9	r	s	s	s	s	r	s	s	s	r	r	s	s	r	r	s	s
8205_8_70	r	s	s	s	s	r	s	s	s	r	r	s	s	s	r	s	s
8205_8_71	s	s	s	s	s	s	s	s	s	s	s	s	s	s	s	s	s
8205_8_72	r	s	s	s	s	r	s	s	s	r	r	s	r	s	r	s	s
8205_8_73	r	s	s	s	s	r	s	s	s	r	r	s	s	s	r	s	s
8205_8_74	r	s	s	s	s	s	s	s	s	r	r	s	s	r	r	r	s
8205_8_75	r	s	s	s	s	s	s	s	s	r	r	s	s	s	s	s	s
8205_8_76	r	s	s	s	s	r	s	s	s	r	r	s	s	s	r	s	s
8205_8_77	s	s	s	s	s	s	s	s	s	s	s	s	s	s	s	s	s
8205_8_79	s	s	s	s	s	s	s	s	s	s	s	s	s	s	s	s	s
8205_8_81	r	r	r	r	s	r	s	s	s	r	r	s	s	s	r	i	s
8205_8_82	s	s	s	s	s	r	s	s	s	s	s	s	s	s	r	s	s
8205_8_83	s	s	s	s	s	r	s	s	s	s	s	s	s	s	r	s	s
8205_8_84	s	s	s	s	s	s	s	s	s	r	r	s	s	s	s	s	s
8205_8_85	s	s	s	s	s	s	s	s	s	r	r	s	s	s	r	s	s
