# Supplementary material for: Dynamics of antimicrobial resistance in intestinal Escherichia coli from children in community settings in South Asia and sub-Saharan Africa
Source: Nat Microbiol. 2018 Aug 20;3(9):1063–73. doi: 10.1038/s41564-018-0217-4 (PMC6787116; doi:10.1038/s41564-018-0217-4)
Supplement: Supplementary file 6 — MIC data from VITEK2 for 185 isolates of atypical enteropathogenic E. coli (aEPEC). [file 41564_2018_217_MOESM6_ESM.xlsx]

## Sheet: TableS7_aEPEC_AMR_110418_NM.csv
Supplementary Table 7: MIC data from VITEK2 for 185 atypical enteropathogenic E. coli (aEPEC)
Strain	AM-Ampicillin	AN-Amikacin	CAZ-Ceftazidime	CIP-Ciprofloxacin	CRO-Ceftriaxone	FEP-Cefepime	FT-Nitrofurantoin	GM-Gentamicin	MEM-Meropenem	NOR-Norfloxacin	SXT-Trimethoprim/ Sulphamethoxazole	TM-Tobramycin	TMP-Trimethoprim
7553_7_62	≥32	≤2	≤1	≤0.25	≤1	≤1	≤16	≤1	≤0.25	2	≥320	≤1	≥16
7553_7_63	≤2	≤2	≤1	≤0.25	≤1	≤1	≤16	≤1	≤0.25	≤0.5	≤20	≤1	≤0.5
7553_7_64	≥32	≤2	≤1	≤0.25	≤1	≤1	≤16	≤1	≤0.25	1	≥320	≤1	≥16
7553_7_65	≥32	≤2	≤1	≤0.25	≤1	≤1	32	≤1	≤0.25	≤0.5	≥320	≤1	≥16
7553_7_66	≤2	≤2	≤1	≤0.25	≤1	≤1	≤16	≤1	≤0.25	≤0.5	≤20	≤1	≤0.5
7553_7_67	8	≤2	≤1	≤0.25	≤1	≤1	32	≤1	≤0.25	≤0.5	≤20	≤1	≤0.5
7553_7_68	≤2	≤2	≤1	≤0.25	≤1	≤1	≤16	≤1	≤0.25	≤0.5	≤20	≤1	≤0.5
7553_7_69	8	≤2	≤1	≤0.25	≤1	≤1	32	≤1	≤0.25	≤0.5	≤20	≤1	≤0.5
7553_7_70	≥32	≤2	≤1	≤0.25	≤1	≤1	64	≤1	≤0.25	≤0.5	≥320	≤1	≥16
7553_7_71	≥32	≤2	≤1	≤0.25	≤1	≤1	≤16	≤1	≤0.25	2	≤20	≤1	≤0.5
7748_7_1	4	≤2	≤1	≤0.25	≤1	≤1	≤16	≤1	≤0.25	≤0.5	≤20	≤1	≤0.5
7748_7_10	16	≤2	≤1	≤0.25	≤1	≤1	≤16	≤1	≤0.25	≤0.5	≤20	≤1	≤0.5
7748_7_11	≥32	≤2	≤1	≤0.25	≤1	≤1	≤16	≤1	≤0.25	≤0.5	≥320	≤1	≥16
7748_7_12	≥32	≤2	≤1	≤0.25	≤1	≤1	32	≤1	≤0.25	≤0.5	≥320	≤1	≥16
7748_7_13	≥32	≤2	≤1	≤0.25	≤1	≤1	32	≤1	≤0.25	≤0.5	≥320	≤1	≥16
7748_7_14	≥32	≤2	≤1	≤0.25	≤1	≤1	≤16	≤1	≤0.25	≤0.5	≥320	≤1	≥16
7748_7_15	≥32	≤2	≤1	≤0.25	≤1	≤1	≤16	≤1	≤0.25	≤0.5	≥320	≤1	≥16
7748_7_16	≥32	≤2	≤1	≤0.25	≤1	≤1	≤16	≤1	≤0.25	≤0.5	≥320	≤1	≥16
7748_7_17	≤2	≤2	≤1	≤0.25	≤1	≤1	≤16	≤1	≤0.25	≤0.5	≥320	≤1	≥16
7748_7_18	≥32	≤2	≤1	≤0.25	≤1	≤1	32	≤1	≤0.25	≤0.5	≥320	≤1	≥16
7748_7_19	≥32	≤2	≤1	≤0.25	≤1	≤1	32	≤1	≤0.25	≤0.5	≥320	≤1	≥16
7748_7_2	≥32	≤2	≤1	≤0.25	≤1	≤1	32	≤1	≤0.25	≤0.5	≥320	≤1	≥16
7748_7_20	≥32	≤2	≤1	≤0.25	≤1	≤1	32	≤1	≤0.25	≤0.5	≥320	≤1	≥16
7748_7_21	≥32	≤2	≤1	≤0.25	≤1	≤1	≤16	≤1	≤0.25	≤0.5	≥320	≤1	≥16
7748_7_22	≥32	≤2	≤1	≤0.25	≤1	≤1	≤16	≤1	≤0.25	≤0.5	≥320	≤1	≥16
7748_7_23	≥32	≤2	≤1	≤0.25	≤1	≤1	≤16	≤1	≤0.25	≤0.5	≥320	≤1	≥16
7748_7_24	≤2	≤2	≤1	≤0.25	≤1	≤1	64	≤1	≤0.25	≤0.5	≥320	≤1	≥16
7748_7_26	≤2	≤2	≤1	≤0.25	≤1	≤1	32	≤1	≤0.25	≤0.5	≥320	≤1	≥16
7748_7_27	≤2	≤2	≤1	≤0.25	≤1	≤1	≤16	≤1	≤0.25	≤0.5	≤20	≤1	≤0.5
7748_7_28	≥32	≤2	≤1	≥4	≤1	≤1	32	4	≤0.25	≥16	≥320	8	≥16
7748_7_29	≥32	≤2	≤1	≥4	≤1	≤1	64	≥16	≤0.25	≥16	≤20	8	≤0.5
7748_7_3	8	≤2	≤1	≤0.25	≤1	≤1	32	≤1	≤0.25	≤0.5	≤20	≤1	≤0.5
7748_7_30	8	≤2	≤1	≤0.25	≤1	≤1	32	≤1	≤0.25	≤0.5	≤20	≤1	≤0.5
7748_7_31	≥32	≤2	≤1	≤0.25	≤1	≤1	≤16	≤1	≤0.25	≤0.5	≤20	≤1	≤0.5
7748_7_32	≥32	≤2	≤1	≥4	≤1	≤1	≤16	≤1	≤0.25	8	≤20	≤1	≥16
7748_7_33	≤2	≤2	≤1	≤0.25	≤1	≤1	≤16	≤1	≤0.25	2	≤20	≤1	≤0.5
7748_7_34	8	≤2	≤1	≥4	≤1	≤1	≤16	≤1	≤0.25	≥16	≥320	≤1	≥16
7748_7_35	≥32	≤2	16	≤0.25	≥64	8	32	≤1	≤0.25	≤0.5	≤20	≤1	≤0.5
7748_7_36	≥32	≤2	≤1	0.5	≤1	≤1	32	≤1	≤0.25	2	≥320	≤1	≥16
7748_7_37	≥32	≤2	≥64	≤0.25	≥64	≥64	64	≤1	≤0.25	2	≤20	≤1	≤0.5
7748_7_39	≥32	≤2	≤1	≥4	≤1	≤1	64	≥16	≤0.25	≥16	≥320	8	≥16
7748_7_4	≥32	≤2	≤1	≤0.25	≤1	≤1	64	≤1	≤0.25	≤0.5	≥320	≤1	≥16
7748_7_40	8	≤2	≤1	≤0.25	≤1	≤1	≤16	≤1	≤0.25	≤0.5	≤20	≤1	≤0.5
7748_7_41	≥32	≤2	≤1	≥4	≤1	≤1	64	≥16	≤0.25	≥16	≤20	8	≤0.5
7748_7_42	≥32	≤2	≤1	≤0.25	≤1	≤1	≤16	≤1	≤0.25	≤0.5	≥320	≤1	≥16
7748_7_47	8	≤2	≤1	≤0.25	≤1	≤1	≤16	≤1	≤0.25	≤0.5	≤20	≤1	≤0.5
7748_7_48	≥32	≤2	≤1	≤0.25	≤1	≤1	≤16	≤1	≤0.25	≤0.5	≥320	≤1	≥16
7748_7_5	4	≤2	≤1	≤0.25	≤1	≤1	≤16	≤1	≤0.25	2	≤20	≤1	≤0.5
7748_7_6	8	≤2	≤1	≤0.25	≤1	≤1	≤16	≤1	≤0.25	≤0.5	≤20	≤1	≤0.5
7748_7_7	≥32	≤2	≤1	0.5	≤1	≤1	≤16	≤1	≤0.25	2	≥320	≤1	≥16
7748_7_8	≥32	≤2	≤1	≤0.25	≤1	≤1	≤16	≤1	≤0.25	≤0.5	≥320	≤1	≥16
7748_7_9	8	≤2	≤1	≤0.25	≤1	≤1	≤16	≤1	≤0.25	≤0.5	≤20	≤1	≤0.5
7790_1_49	≥32	≤2	≤1	≤0.25	≤1	≤1	≤16	≤1	≤0.25	≤0.5	≥320	≤1	≥16
7790_1_50	≥32	≤2	≤1	≤0.25	≤1	≤1	≤16	≤1	≤0.25	≤0.5	≥320	≤1	≥16
7790_1_51	8	≤2	≤1	≤0.25	≤1	≤1	≤16	≤1	≤0.25	≤0.5	≥320	≤1	≥16
7790_1_52	≥32	≤2	≤1	≤0.25	≤1	≤1	64	≤1	≤0.25	≤0.5	≥320	≤1	≥16
7790_1_53	8	≤2	≤1	≤0.25	≤1	≤1	≤16	≤1	≤0.25	≤0.5	≤20	≤1	≤0.5
7790_1_54	≥32	≤2	≤1	≤0.25	≤1	≤1	≤16	≤1	≤0.25	≤0.5	≥320	≤1	≥16
7790_1_56	≥32	≤2	≤1	≤0.25	≤1	≤1	≤16	≤1	≤0.25	≤0.5	≥320	≤1	≥16
7790_1_57	≥32	≤2	≤1	≤0.25	≤1	≤1	32	≤1	≤0.25	≤0.5	≥320	≤1	≥16
7790_1_58	≥32	≤2	≤1	≤0.25	≤1	≤1	≤16	≤1	≤0.25	≤0.5	≥320	≤1	≥16
7790_1_59	≥32	≤2	≤1	≤0.25	≤1	≤1	32	≤1	≤0.25	≤0.5	≥320	≤1	≥16
7790_1_60	≥32	≤2	≤1	≤0.25	≤1	≤1	32	≤1	≤0.25	≤0.5	≥320	≤1	≥16
7790_1_61	≥32	≤2	≤1	≤0.25	≤1	≤1	≤16	≤1	≤0.25	≤0.5	≥320	≤1	≥16
7790_1_62	≥32	≤2	≤1	≤0.25	≤1	≤1	32	≤1	≤0.25	≤0.5	≥320	≤1	≥16
7790_1_63	≥32	≤2	≤1	≤0.25	≤1	≤1	≤16	≤1	≤0.25	≤0.5	≥320	≤1	≥16
7790_1_67	≥32	≤2	≤1	≤0.25	≤1	≤1	≤16	≤1	≤0.25	≤0.5	≥320	≤1	≥16
7790_1_68	4	≤2	≤1	≤0.25	≤1	≤1	≤16	≤1	≤0.25	≤0.5	≤20	≤1	≤0.5
7790_1_69	8	≤2	≤1	≤0.25	≤1	≤1	≤16	≤1	≤0.25	≤0.5	≥320	≤1	≥16
7790_1_70	≥32	≤2	≤1	≤0.25	≤1	≤1	≤16	≤1	≤0.25	≤0.5	≥320	≤1	≥16
7790_1_71	≥32	≤2	≤1	≤0.25	≤1	≤1	32	≤1	≤0.25	2	≥320	≤1	≥16
7790_1_72	≥32	≤2	≤1	≤0.25	≤1	≤1	≤16	≤1	≤0.25	2	≥320	≤1	≥16
7790_1_73	≥32	≤2	≤1	≤0.25	≤1	≤1	32	≤1	≤0.25	≤0.5	≤20	≤1	≤0.5
7790_1_74	≥32	≤2	≤1	≤0.25	≤1	≤1	32	≤1	≤0.25	≤0.5	≥320	≤1	≥16
7790_1_75	≥32	≤2	≤1	≤0.25	≤1	≤1	≤16	≤1	≤0.25	≤0.5	≥320	≤1	≥16
7790_1_76	≤2	≤2	≤1	≤0.25	≤1	≤1	≤16	≤1	≤0.25	≤0.5	≥320	≤1	≥16
7790_1_77	≥32	≤2	≤1	≤0.25	≤1	≤1	32	≤1	≤0.25	≤0.5	≥320	≤1	≥16
7790_1_79	≥32	≤2	≤1	≤0.25	≤1	≤1	≤16	≤1	≤0.25	≤0.5	≤20	≤1	≤0.5
7790_1_80	≥32	≤2	≤1	≤0.25	≤1	≤1	≤16	≤1	≤0.25	≤0.5	≥320	≤1	≥16
7790_1_81	≥32	≤2	≤1	≤0.25	≤1	≤1	64	≤1	≤0.25	≤0.5	≥320	≤1	≥16
7790_1_82	≥32	≤2	≤1	≤0.25	≤1	≤1	≤16	≤1	≤0.25	≤0.5	≥320	≤1	≥16
7790_1_83	≥32	≤2	≤1	≤0.25	≤1	≤1	≤16	≤1	≤0.25	≤0.5	≥320	≤1	≥16
7790_1_84	≥32	≤2	≤1	≤0.25	≤1	≤1	≤16	≤1	≤0.25	≤0.5	≤20	≤1	≥16
7790_1_85	≥32	≤2	≤1	≤0.25	≤1	≤1	≤16	≤1	≤0.25	≤0.5	≥320	≤1	≥16
7790_1_86	≥32	≤2	≤1	≤0.25	≤1	≤1	≤16	≤1	≤0.25	≤0.5	≥320	≤1	≥16
7790_1_87	≥32	≤2	≤1	≤0.25	≤1	≤1	≤16	≤1	≤0.25	≤0.5	≥320	≤1	≥16
7790_1_88	≤2	≤2	≤1	≤0.25	≤1	≤1	≤16	≤1	≤0.25	≤0.5	≥320	≤1	≥16
7790_1_89	≥32	≤2	≤1	≤0.25	≤1	≤1	32	≤1	≤0.25	≤0.5	≥320	≤1	≥16
7790_1_90	≥32	≤2	≤1	≤0.25	≤1	≤1	≤16	≤1	≤0.25	≤0.5	≥320	≤1	≥16
7790_1_91	≥32	≤2	≤1	≤0.25	≤1	≤1	32	≤1	≤0.25	≤0.5	≥320	≤1	≥16
7790_1_92	≥32	≤2	≤1	≤0.25	≤1	≤1	32	≤1	≤0.25	≤0.5	≥320	≤1	≥16
7790_1_93	8	≤2	≤1	≤0.25	≤1	≤1	32	≤1	≤0.25	≤0.5	≥320	≤1	≥16
7790_1_94	≤2	≤2	≤1	≤0.25	≤1	≤1	≤16	≤1	≤0.25	≤0.5	≥320	≤1	≥16
7790_1_95	≤2	≤2	≤1	≤0.25	≤1	≤1	≤16	≤1	≤0.25	≤0.5	≤20	≤1	≤0.5
7790_1_96	≥32	≤2	≤1	≤0.25	≤1	≤1	64	≤1	≤0.25	≤0.5	≥320	≤1	≥16
8205_3_1	8	≤2	≤1	≤0.25	≤1	≤1	≤16	≤1	≤0.25	≤0.5	≤20	≤1	≤0.5
8205_3_10	4	≤2	≤1	≤0.25	≤1	≤1	≤16	≤1	≤0.25	≤0.5	≥320	≤1	≥16
8205_3_11	≤2	≤2	≤1	≤0.25	≤1	≤1	≤16	≤1	≤0.25	≤0.5	≤20	≤1	≤0.5
8205_3_12	≥32	≤2	≤1	≤0.25	≤1	≤1	64	≤1	≤0.25	≤0.5	≥320	≤1	≥16
8205_3_14	≥32	≤2	≤1	≤0.25	≤1	≤1	≤16	≤1	≤0.25	≤0.5	≥320	≤1	≥16
8205_3_17	≥32	≤2	16	≤0.25	≥64	2	≤16	≤1	≤0.25	2	≤20	≤1	≤0.5
8205_3_18	8	≤2	≤1	≤0.25	≤1	≤1	≤16	≤1	≤0.25	2	≥320	≤1	≥16
8205_3_19	4	≤2	≤1	≤0.25	≤1	≤1	32	≤1	≤0.25	≤0.5	≤20	≤1	≤0.5
8205_3_2	≥32	≤2	≤1	≤0.25	≤1	≤1	≤16	≤1	≤0.25	≤0.5	≥320	≤1	≥16
8205_3_20	8	≤2	≤1	≤0.25	≤1	≤1	64	≤1	≤0.25	2	≤20	≤1	≤0.5
8205_3_21	≥32	≤2	≤1	≤0.25	≤1	≤1	≤16	≤1	≤0.25	≤0.5	≥320	≤1	≥16
8205_3_22	≥32	≤2	≤1	≤0.25	≤1	≤1	≤16	≤1	≤0.25	≤0.5	≥320	≤1	≥16
8205_3_23	8	≤2	≤1	0.5	≤1	≤1	64	≤1	≤0.25	1	≤20	≤1	≤0.5
8205_3_24	4	≤2	≤1	≤0.25	≤1	≤1	≤16	≤1	≤0.25	≤0.5	≥320	≤1	≥16
8205_3_25	≥32	≤2	≤1	≤0.25	≤1	≤1	≤16	≤1	≤0.25	2	≤20	≤1	≤0.5
8205_3_26	≥32	≤2	≤1	≤0.25	≤1	≤1	≤16	≤1	≤0.25	≤0.5	≤20	≤1	≤0.5
8205_3_27	4	≤2	≤1	≤0.25	≤1	≤1	≤16	≤1	≤0.25	≤0.5	≤20	≤1	≤0.5
8205_3_28	≥32	≤2	≤1	≤0.25	≤1	≤1	32	≤1	≤0.25	2	≥320	≤1	≥16
8205_3_29	≥32	≤2	≤1	≤0.25	≤1	≤1	≤16	≤1	≤0.25	≤0.5	≥320	≤1	≥16
8205_3_3	4	≤2	≤1	≤0.25	≤1	≤1	≤16	≤1	≤0.25	≤0.5	≥320	≤1	≥16
8205_3_30	≥32	≤2	≤1	≤0.25	≤1	≤1	64	≤1	≤0.25	≤0.5	≥320	≤1	≥16
8205_3_31	≥32	≤2	≤1	≤0.25	≤1	≤1	≤16	≤1	≤0.25	≤0.5	≥320	≤1	≥16
8205_3_32	≥32	≤2	≤1	≤0.25	≤1	≤1	32	≤1	≤0.25	≤0.5	≥320	≤1	≥16
8205_3_33	≥32	≤2	≤1	≤0.25	≤1	≤1	64	≤1	≤0.25	≤0.5	≥320	≤1	≥16
8205_3_34	≥32	≤2	≤1	≤0.25	≤1	≤1	32	≤1	≤0.25	≤0.5	≥320	≤1	≥16
8205_3_35	≥32	≤2	≤1	≤0.25	≤1	≤1	32	≤1	≤0.25	≤0.5	≥320	≤1	≥16
8205_3_36	≥32	≤2	≤1	≤0.25	≤1	≤1	≤16	≤1	≤0.25	≤0.5	≥320	≤1	≥16
8205_3_37	≤2	≤2	≤1	≤0.25	≤1	≤1	≤16	≤1	≤0.25	≤0.5	≤20	≤1	≤0.5
8205_3_38	4	≤2	≤1	≤0.25	≤1	≤1	≤16	≤1	≤0.25	≤0.5	≤20	≤1	≤0.5
8205_3_39	8	≤2	≤1	≤0.25	≤1	≤1	≤16	≤1	≤0.25	≤0.5	≤20	≤1	≤0.5
8205_3_4	≥32	≤2	≤1	≤0.25	≤1	≤1	≤16	≤1	≤0.25	≤0.5	≥320	≤1	≥16
8205_3_40	≥32	≤2	≤1	≤0.25	≤1	≤1	64	≤1	≤0.25	≤0.5	≥320	≤1	≥16
8205_3_41	≥32	≤2	16	≤0.25	≥64	2	≤16	≤1	≤0.25	2	≥320	≤1	≥16
8205_3_42	≤2	≤2	≤1	≤0.25	≤1	≤1	≤16	≤1	≤0.25	≤0.5	≥320	≤1	≥16
8205_3_44	≤2	≤2	≤1	≤0.25	≤1	≤1	32	≤1	≤0.25	≤0.5	≤20	≤1	≤0.5
8205_3_45	≥32	≤2	≤1	≤0.25	≤1	≤1	≤16	≤1	≤0.25	≤0.5	≥320	≤1	≥16
8205_3_46	≤2	≤2	≤1	≤0.25	≤1	≤1	≤16	≤1	≤0.25	≤0.5	≤20	≤1	≤0.5
8205_3_47	≥32	≤2	≤1	≤0.25	≤1	≤1	64	≤1	≤0.25	≤0.5	≥320	≤1	≥16
8205_3_48	16	≤2	≤1	≤0.25	≤1	≤1	≤16	≤1	≤0.25	≤0.5	≥320	≤1	≥16
8205_3_49	8	≤2	≤1	≤0.25	≤1	≤1	≤16	≤1	≤0.25	≤0.5	≥320	≤1	≥16
8205_3_5	≤2	≤2	≤1	≤0.25	≤1	≤1	≤16	≤1	≤0.25	≤0.5	≤20	≤1	≤0.5
8205_3_50	≥32	≤2	≤1	≤0.25	≤1	≤1	≤16	≤1	≤0.25	≤0.5	≥320	≤1	≥16
8205_3_51	≥32	≤2	≤1	≤0.25	≤1	≤1	≤16	≤1	≤0.25	≤0.5	≥320	≤1	≥16
8205_3_52	≥32	≤2	≤1	≤0.25	≤1	≤1	64	≤1	≤0.25	≤0.5	≥320	≤1	≥16
8205_3_53	≥32	≤2	≤1	≤0.25	≤1	≤1	≤16	≤1	≤0.25	≤0.5	≥320	≤1	≥16
8205_3_54	≥32	≤2	≤1	≤0.25	≤1	≤1	32	≤1	≤0.25	≤0.5	≥320	≤1	≥16
8205_3_55	8	≤2	≤1	≤0.25	≤1	≤1	32	≤1	≤0.25	≤0.5	≥320	≤1	≥16
8205_3_56	≥32	≤2	≤1	≤0.25	≤1	≤1	32	≤1	≤0.25	≤0.5	≥320	≤1	≥16
8205_3_57	≥32	≤2	≤1	≤0.25	≤1	≤1	≤16	≤1	≤0.25	≤0.5	≥320	≤1	≥16
8205_3_58	≥32	≤2	≤1	≤0.25	≤1	≤1	≤16	≤1	≤0.25	≤0.5	≥320	≤1	≥16
8205_3_59	16	≤2	≤1	≤0.25	≤1	≤1	32	≤1	≤0.25	≤0.5	≤20	≤1	≤0.5
8205_3_6	≤2	≤2	≤1	≤0.25	≤1	≤1	≤16	≤1	≤0.25	≤0.5	≤20	≤1	≤0.5
8205_3_60	≥32	≤2	≤1	≤0.25	≤1	≤1	≤16	≤1	≤0.25	2	≥320	≤1	≥16
8205_3_61	≤2	≤2	≤1	≤0.25	≤1	≤1	≤16	≤1	≤0.25	≤0.5	≤20	≤1	≤0.5
8205_3_62	≥32	≤2	16	≤0.25	16	≤1	64	≤1	≤0.25	2	≥320	≤1	≥16
8205_3_63	≥32	≤2	≤1	≤0.25	≤1	≤1	≤16	≤1	≤0.25	≤0.5	≥320	≤1	≥16
8205_3_64	8	≤2	≤1	≤0.25	≤1	≤1	≤16	≤1	≤0.25	≤0.5	≤20	≤1	≤0.5
8205_3_65	≤2	≤2	≤1	≤0.25	≤1	≤1	≤16	≤1	≤0.25	≤0.5	≤20	≤1	≤0.5
8205_3_66	≥32	≤2	≤1	≤0.25	≤1	≤1	≤16	≤1	≤0.25	≤0.5	≥320	≤1	≥16
8205_3_67	≥32	≤2	≤1	≤0.25	≤1	≤1	≤16	≤1	≤0.25	1	≥320	≤1	≥16
8205_3_68	8	≤2	≤1	≤0.25	≤1	≤1	32	≤1	≤0.25	≤0.5	≤20	≤1	≤0.5
8205_3_69	≥32	≤2	≤1	≤0.25	≤1	≤1	32	≤1	≤0.25	≤0.5	≤20	≤1	≤0.5
8205_3_7	≤2	≤2	≤1	≤0.25	≤1	≤1	≤16	≤1	≤0.25	≤0.5	≤20	≤1	≤0.5
8205_3_70	≥32	≤2	≤1	≤0.25	≤1	≤1	≤16	≤1	≤0.25	≤0.5	≥320	≤1	≥16
8205_3_71	8	≤2	≤1	≤0.25	≤1	≤1	32	≤1	≤0.25	≤0.5	≤20	≤1	≤0.5
8205_3_72	≥32	≤2	≤1	≥4	≤1	≤1	64	≥16	≤0.25	≥16	≥320	8	≥16
8205_3_74	8	≤2	≤1	≤0.25	≤1	≤1	32	≤1	≤0.25	≤0.5	≤20	≤1	≤0.5
8205_3_75	≥32	≤2	≤1	≤0.25	≤1	≤1	≤16	≤1	≤0.25	≤0.5	≥320	≤1	≥16
8205_3_76	≥32	≤2	≤1	≤0.25	≤1	≤1	32	≤1	≤0.25	≤0.5	≤20	≤1	≤0.5
8205_3_77	≥32	≤2	≤1	≤0.25	≤1	≤1	≤16	≤1	≤0.25	2	≤20	≤1	≤0.5
8205_3_78	≥32	≤2	≤1	≤0.25	≤1	≤1	≤16	≤1	≤0.25	≤0.5	≥320	≤1	≥16
8205_3_79	16	≤2	≤1	≤0.25	≤1	≤1	≤16	≤1	≤0.25	≤0.5	≤20	≤1	≤0.5
8205_3_8	8	≤2	≤1	≤0.25	≤1	≤1	≤16	≤1	≤0.25	≤0.5	≤20	≤1	≤0.5
8205_3_80	≤2	≤2	≤1	≤0.25	≤1	≤1	32	≤1	≤0.25	≤0.5	≥320	≤1	≥16
8205_3_81	≥32	≤2	≤1	≥4	≤1	≤1	≤16	≤1	≤0.25	8	≥320	≤1	≥16
8205_3_9	≥32	≤2	≤1	≤0.25	≤1	≤1	≤16	≤1	≤0.25	≤0.5	≥320	≤1	≥16
8205_8_70	≥32	≤2	≤1	≤0.25	≤1	≤1	≤16	≤1	≤0.25	≤0.5	≥320	≤1	≥16
8205_8_71	8	≤2	≤1	≤0.25	≤1	≤1	≤16	≤1	≤0.25	≤0.5	≤20	≤1	≤0.5
8205_8_72	≥32	≤2	≤1	≤0.25	≤1	≤1	≤16	≤1	≤0.25	≤0.5	≥320	≤1	≥16
8205_8_73	≥32	≤2	≤1	≤0.25	≤1	≤1	≤16	≤1	≤0.25	≤0.5	≥320	≤1	≥16
8205_8_74	≥32	≤2	≤1	≤0.25	≤1	≤1	≤16	≤1	≤0.25	2	≥320	≤1	≥16
8205_8_75	≥32	≤2	≤1	≤0.25	≤1	≤1	≤16	≤1	≤0.25	≤0.5	≥320	≤1	≥16
8205_8_76	≥32	≤2	≤1	≤0.25	≤1	≤1	32	≤1	≤0.25	≤0.5	≥320	≤1	≥16
8205_8_77	≤2	≤2	≤1	≤0.25	≤1	≤1	≤16	≤1	≤0.25	≤0.5	≤20	≤1	≤0.5
8205_8_79	≤2	≤2	≤1	≤0.25	≤1	≤1	≤16	≤1	≤0.25	≤0.5	≤20	≤1	≤0.5
8205_8_81	≥32	≤2	16	≤0.25	≥64	8	32	≤1	≤0.25	1	≥320	≤1	≥16
8205_8_82	≤2	≤2	≤1	≤0.25	≤1	≤1	≤16	≤1	≤0.25	≤0.5	≤20	≤1	≤0.5
8205_8_83	≤2	≤2	≤1	≤0.25	≤1	≤1	≤16	≤1	≤0.25	≤0.5	≤20	≤1	≤0.5
8205_8_84	≤2	≤2	≤1	≤0.25	≤1	≤1	≤16	≤1	≤0.25	≤0.5	≥320	≤1	≥16
8205_8_85	8	≤2	≤1	≤0.25	≤1	≤1	≤16	≤1	≤0.25	≤0.5	≥320	≤1	≥16
